# Supplementary material for: Acute low- compared to high-load resistance training to failure results in greater energy expenditure during exercise in healthy young men
Source: PLoS One. 2019 Nov 11;14(11):e0224801. doi: 10.1371/journal.pone.0224801 (PMC6844472; doi:10.1371/journal.pone.0224801)
Supplement: S1 Dataset — (XLSX) [file pone.0224801.s001.xlsx]

## Sheet: Plan1
	lactate_control_pre	lactate_control_3	lactate_control_5	lactate_control_7	lactate_control_60	lactate_30%_pre	lactate_30%_3	lactate_30%_5	lactate_30%_7	lactate_30%_60	lactate_80%_pre	lactate_80%_3	lactate_80%_5	lactate_80%_7	lactate_80%_60	ee_control_rest	ee_control_aerobic	ee_control_anaerobic_lactic	ee_control_anaerobic_alactic	ee_control_exercise	ee_control_epoc	ee_control_total	ee_30%_rest	ee_30%_aerobic	ee_30%_anaerobic_lactic	ee_30%_anaerobic_alactic	ee_30%_exercise	ee_30%_epoc	ee_30%_total	ee_80%_rest	ee_80%_aerobic	ee_80%_anaerobic_lactic	ee_80%_anaerobic_alactic	ee_80%_exercise	ee_80%_epoc	ee_80%_total
1	1.05966	1.91748	1.83338	1.48016	1.71564	1.69882	8.0103	5.2983	7.569	2.3548	0.841	5.09646	3.96952	3.76768	1.02602	26.09	13.611	0.837	0	14.448	77.97	92.418	23.114	15.257	5.714	1.724	22.695	83.535	106.23	25.434	13.197	4.146	2.299	19.642	88.166	107.808
2	1.79974	1.21104	1.27832	2.15296	1.49698	0.79054	5.98792	7.68674	7.75402	1.11012	1.26993	8.25862	5.11941	7.04758	2.15296	24.771	13.527	0.337	0	13.864	83.042	96.906	24.928	20.174	6.694	2.119	28.987	93.247	122.234	24.313	19.899	9.31	2.077	31.286	94.451	125.737
3	1.18992	1.38288	0.57888	1.10952	1.78488	1.01304	10.0018	5.24208	8.87616	2.3316	0.61104	4.422	4.61496	3.26424	1.80096	30.211	14.969	0.775	0.496	16.24	79.442	95.682	29.822	22.391	11.813	2.333	36.537	100.931	137.468	28.175	22.283	5.256	2.674	30.213	91.003	121.216
4	0.5046	0.74008	0.3364	0.97556	0.68962	1.36242	8.14088	5.41604	9.11644	3.17898	1.86702	9.80606	6.08774	8.10724	3.16216	20.201	11.27	0.537	0.372	12.179	68.278	80.457	20.798	22.562	8.687	2.385	33.634	85.426	119.06	22.477	19.394	8.888	2.977	31.259	86.209	117.468
5	1.54744	1.32455	1.48016	1.44652	1.46334	2.05204	7.53536	10.3779	4.97872	1.74928	2.06886	9.87334	5.11941	9.0828	2.84258	25.039	12.863	0.078	2.25	15.191	57.171	72.362	15.854	20.319	9.234	2.298	31.851	70.815	102.666	31.773	24.631	8.691	3.059	36.381	112.043	148.424
6	2.90988	1.49604	2.15364	2.49888	1.47361	2.61	8.41728	8.68032	7.75968	3.58392	2.31804	6.87192	5.93484	5.55672	1.92348	28.498	11.299	0.408	0.553	12.26	84.411	96.671	27.818	26.761	6.038	2.462	35.261	99.922	135.183	28.128	16.8	4.526	2.07	23.396	101.412	124.808
7	0.77268	0.87132	1.03572	0.85488	1.08504	0.87132	6.97056	6.52668	7.20072	2.23584	0.87132	5.22792	6.0828	5.86908	1.85772	22.679	12.52	0.333	0.215	13.068	76.641	89.709	30.236	18.85	6.578	1.957	27.385	81.546	108.931	20.129	12.473	5.518	1.088	19.079	70.807	89.886
8	0.67398	0.7887	0.5019	0.55926	0.74568	0.717	7.22736	6.28092	6.40998	1.97892	0.48756	4.78956	6.25224	4.64616	1.40532	21.224	9.55	0.149	1.417	11.116	73.988	85.104	21.059	20.234	8.105	1.863	30.202	92.614	122.816	22.878	12.943	7.171	1.239	21.353	75.579	96.932
9	1.8642	1.66344	1.434	0.65964	1.97892	1.20456	8.25984	7.14132	8.69004	2.03628	1.0755	3.57066	3.35556	3.47028	1.5774	22.075	13.467	0.117	0.32	13.904	81.451	95.355	23.61	28.701	7.321	3.586	39.608	100.67	140.278	23.165	15.141	2.434	1.978	19.553	78.709	98.262
10	0.97	1.85	0.91	1.2	0.8	2.467	8.835	6.568	10.855	4.749	1.125	6.51945	3.98	5.79	2.467	34.361	17.224	0.999	1.02	19.243	75.821	95.064	24.679	23.127	9.527	2.857	35.511	89.581	125.092	34.881	31.096	5.297	2.4	38.793	122.964	161.757
11	2.205	1.32455	0.801	1	2.976	1.017	8.727	6.92183	8.758	3.916	1.434	7.278	5.797	7.494	2.097	30.542	18.975	0.755	0.281	20.01	75.822	95.832	29.619	32.562	7.575	2.152	42.289	107.053	149.342	30.602	28.804	7.167	2.16233	38.1333	125.097	163.23
EPOC_graph	0	1	2	3	4	5	6	7	8	9	10	15	20	25	30	35	40	45	50	55	60
Control	257.444	256.062	260.375	276.883	277.941	246.706	263.25	271.706	266.438	277.5	269.182	294	286.862	287.892	280.052	295.013	276.814	279.153	283.514	279.954	281.734
RT30	1058.89	616.667	329.062	304.882	296.25	292.4	290.8	293.591	298.368	302.478	306.588	296.703	288.107	292.36	291.148	287.166	286.475	286.311	286.729	283.362	287.311
RT80	1057.86	599	336.857	310.048	323.238	311.7	302.7	303.125	300.4	327.842	321.7	314.722	307.791	301.753	306.517	305.181	316.787	300.683	303.824	312.238	316.514
